# Supplementary material for: Ultra‐Micro Powder From Edible Plants (Pueraria lobata, Cornus officinalis, Cistanche deserticola, and Dendrobium officinale) Reshapes Intestinal Flora and Attenuates Liver Injury in Alcohol‐Induced Mice
Source: Food Sci Nutr. 2026 May 13;14(5):e71890. doi: 10.1002/fsn3.71890 (PMC13172264; doi:10.1002/fsn3.71890)
Supplement: Supplementary file 1 — File S1: The identified information of constituents from the edible ultra‐micro powder. [file FSN3-14-e71890-s001.xlsx]

## Sheet: Sheet1
ID	name	mz	rt	exact_mass	ppm	formula	class	sub_class	precursor_type	KEGG	KEGG_Pathway	CAS	hmdb	library	level	posneg	Origin	Key, diagnostic, fragments
M515T40_1	Formononetin 7-(6'-malonylglucoside)	515.118	39.9	516.127	3.483	C25H24O12	Flavonoids	Isoflavene	[M-H]-	C16222	Biosynthesis of other secondary metabolites	34232-16-1	HMDB0029493	BioDeepDB	MSI_level1	neg	Pueraria lobata	341.11, 79.06, 173.10, 119.03, 89.02
M117T41	Succinic acid	117.02	41.1	118.027	4.006	C4H6O4	Organic acid	Carboxylic acid	[M-H]-	C00042	Cancer: overview; Metabolism of cofactors and vitamins; Chemical structure transformation maps; Signal transduction; Nervous system; Endocrine system; Carbohydrate metabolism; Xenobiotics biodegradation and metabolism; Amino acid metabolism; Energy metabolism; Global and overview maps	110-15-6	HMDB0000254	BioDeepDB	MSI_level1	neg	Cistanche deserticola	117.02, 73.03
M539T45_2	2'-hydroxydaidzein	539.098	44.6	270.053	1.23462	C15H10O5	Flavonoids	Isoflavonoids	[2M-H]-	C02495	Biosynthesis of other secondary metabolites; Global and overview maps	7678-85-5	HMDB0029372	BioDeepDB	MSI_level3	neg	Pueraria lobata	112.99
M577T47_1	Hyacinthin	577.104	46.9	595.145	13.401	C30H27O13+	Flavonoids	Anthocyanidins	[M-NH3-H]-	C12095	Biosynthesis of other secondary metabolites	56767-17-0		BioDeepDB	MSI_level3	neg	Cistanche deserticola	325.09, 163.04
M225T65	Eugenol	225.077	64.9	164.084	1.58266	C10H12O2	Phenylpropanoids	Monolignols	[M+HCO3]-	C10453	Biosynthesis of other secondary metabolites	97-53-0	HMDB0005809	BioDeepDB	MSI_level3	neg	Cistanche deserticola	89.02, 59.01
M153T66	Protocatechuic acid	153.019	66.1	154.027	0.45	C7H6O4	Ketones, Aldehydes, Acids; Phenols		[M-H]-	C00230	Chemical structure transformation maps; Xenobiotics biodegradation and metabolism; Global and overview maps; Metabolism of terpenoids and polyketides	99-50-3	HMDB0001856	BioDeepDB	MSI_level1	neg	Cornus officinalis	153.02, 109.03
M387T68_1	Coniferin	387.13	67.8	342.131	0.349289	C16H22O8	Phenylpropanoids	Monolignols	[M+HCOO]-	C00761	Biosynthesis of other secondary metabolites	531-29-3	HMDB0013682	BioDeepDB	MSI_level3	neg	Cistanche deserticola	341.11, 179.06, 119.04, 89.02
M579T69_2	Phillyrin	579.206	69.2	534.21	3.98	C27H34O11	Phenylpropanoids	Lignans	[M+HCOO]-	C17048		487-41-2		mzVault	MSI_level2	neg	Cistanche deserticola	579.22, 191.06
M549T70_1	Cistanoside f	549.152	69.9	488.153	11.286	C21H28O13	Phenylpropanoids	Phenylpropanols	[M+HCO3]-			97411-47-7		mzVault	MSI_level2	neg	Cistanche deserticola	173.10, 131.08
M301T83	Hesperetin	301.074	82.8	302.079	8.111	C16H14O6	Flavonoids	Flavanone	[M-H]-	C01709	Biosynthesis of other secondary metabolites	520-33-2	HMDB0005782	BioDeepDB	MSI_level1	neg	Cistanche deserticola	302.07, 301.06, 286.05, 168.01, 164.01, 151.00, 138.03
M197T85	Allantoin	197.14	85.4	158.044	9.33358	C4H6N4O3			[M+K]+	C01551		97-59-6	HMDB0000462	BioDeepDB	MSI_level3	pos	Pueraria lobata	197.13
M163T90	Scoparone	163.076	90.5	206.058	0.904979	C11H10O4	Phenylpropanoids	Coumarins	[M-CO2+H]+	C09311		120-08-1	HMDB0030818	BioDeepDB	MSI_level3	pos	Pueraria lobata	131.05
M301T94	Quercetin	301.055	93.5	302.043	6.815	C15H10O7	Flavonoids	Flavonol	[M-H]-	C00389	Signal transduction; Biosynthesis of other secondary metabolites; Global and overview maps	117-39-5	HMDB0005794	NaturalProducts	MSI_level2	neg	Cornus officinalis	301.03, 168.01
M392T101	Geniposidic acid	392.154	101.2	374.121	2.337	C16H22O10	Terpenoids	Monoterpenoids	[M+NH4]+	C11673	Global and overview maps; Metabolism of terpenoids and polyketides	27741-01-1	HMDB0034942	NaturalProducts	MSI_level2	pos	Cistanche deserticola	393.21, 195.07, 177.05, 167.07, 149.06, 121.06
M375T102	Swertiamarin	375.129	102	374.121	0.886	C16H22O10	Terpenoids	Iridoids	[M+H]+	C09800		17388-39-5		MoNA	MSI_level2	pos	Cornus officinalis	195.07, 177.05, 149.06
M350T104	Koaburaside	350.144	104	332.111	2.434	C14H20O9	Saccharides	Monosaccharides	[M+NH4]+			41653-73-0		mzVault	MSI_level2	pos	Dendrobium officinale	267.13, 171.06
M137T136	Tyrosol	137.025	136.1	138.068	1.342	C8H10O2	Phenols	Polyphenols	[M-H]-	C06044	Amino acid metabolism; Global and overview maps	501-94-0	HMDB0004284	BioDeepDB	MSI_level1	neg	Cistanche deserticola	137.04, 93.03
M318T186	Salidroside	318.156	186.1	300.121	0.558	C14H20O7	Phenols		[M+NH4]+	C06046	Amino acid metabolism; Global and overview maps	10338-51-9		BioDeepDB	MSI_level1	pos	Cistanche deserticola	187.08, 159.08, 145.05, 127.04, 121.06, 86.10, 85.03, 74.10
M342T221_2	(-)-pinoresinol	342.154	221	358.142	93.646	C20H22O6	Phenylpropanoids	Lignans	[M-NH3+H]+	C20455	Biosynthesis of other secondary metabolites; Global and overview maps	81446-29-9		BioDeepDB	MSI_level3	pos	Cistanche deserticola	324.14, 306.14, 180.10, 117.09
M406T225_1	Secologanin	406.167	224.6	388.137	2.37787	C17H24O10	Terpenoids	Monoterpenoids	[M+NH4]+	C01852	Chemical structure transformation maps; Biosynthesis of other secondary metabolites; Global and overview maps; Metabolism of terpenoids and polyketides	19351-63-4	HMDB0304482	BioDeepDB	MSI_level3	pos	Cornus officinalis	195.07, 183.06, 177.06, 139.04
M165T235	Isoeugenol	165.09	235.2	164.084	1.22127	C10H12O2	Phenylpropanoids	Phenylpropanols	[M+H]+	C10469	Biosynthesis of other secondary metabolites	97-54-1	HMDB0005802	BioDeepDB	MSI_level3	pos	Cornus officinalis	147.04, 123.04, 103.05
M415T240	Puerarin	415.099	240.5	416.111	6.623	C21H20O9	Flavonoids	Isoflavene	[M-H]-	C10524		3681-99-0	HMDB0240265	NaturalProducts	MSI_level2	neg	Pueraria lobata	415.05, 295.03
M408T253_2	Loganin	408.187	252.9	390.153	1.188	C17H26O10	Terpenoids	Monoterpenoids	[M+NH4]+	C01433	Chemical structure transformation maps; Global and overview maps; Metabolism of terpenoids and polyketides	18524-94-2		mzVault	MSI_level2	pos	Cornus officinalis	229.11, 179.07
M373T255	Deoxyloganin	373.152	254.7	374.158	3.221	C17H26O9	Terpenoids	Monoterpenoids	[M-H]-	C06071	Chemical structure transformation maps; Global and overview maps; Metabolism of terpenoids and polyketides	26660-57-1		BioDeepDB	MSI_level1	neg	Cornus officinalis	165.09, 59.01
M804T256_3	Echinacoside	804.297	255.7	786.258	5.648	C35H46O20	Phenylpropanoids	Phenylpropanols	[M+NH4]+	C10450		82854-37-3		NaturalProducts	MSI_level2	pos	Cistanche deserticola	163.04, 145.03, 135.04
M351T261_1	Androsin	351.105	261.4	328.116	0.761	C15H20O8	Ketones, Aldehydes, Acids		[M+Na]+			531-28-2		NaturalProducts	MSI_level2	pos	Cistanche deserticola	351.11
M833T270_1	Daidzin	833.224	269.5	416.111	6.157	C21H20O9	Flavonoids	Isoflavonoids	[2M+H]+	C10216	Biosynthesis of other secondary metabolites	552-66-9	HMDB0033991	NaturalProducts	MSI_level2	pos	Pueraria lobata	255.03
M623T272_1	Verbascoside	623.191	271.9	624.205	4.278	C29H36O15	Terpenoids	Iridoids	[M-H]-	C10501		61276-17-3		NaturalProducts	MSI_level2	neg	Cistanche deserticola	623.20, 161.03
M481T274_2	Epicatechin gallate	481.186	273.5	442.09	0.739378	C22H18O10	Flavonoids	Flavanols	[M+K]+	C22594		1257-08-5	HMDB0037944	BioDeepDB	MSI_level3	pos	Cornus officinalis	105.03
M846T275_5	Verbascose	846.318	274.9	828.275	11.8222	C30H52O26	Saccharides		[M+NH4]+	C08252		546-62-3		BioDeepDB	MSI_level3	pos	Cistanche deserticola	163.04
M163T284	Caffeic acid	163.039	283.5	180.042	0.808	C9H8O4	Phenylpropanoids	Phenylpropanoid monomer	[M-H2O+H]+	C01197	Chemical structure transformation maps; Biosynthesis of other secondary metabolites; Global and overview maps	331-39-5	HMDB0001964	BioDeepDB	MSI_level1	pos	Cornus officinalis	163.04, 145.03, 139.98, 135.04, 131.05
M195T286	Ferulate	195.065	286	194.058	0.935	C10H10O4	Phenylpropanoids	Phenylpropanols	[M+H]+	C01494	Chemical structure transformation maps; Biosynthesis of other secondary metabolites; Global and overview maps	537-98-4	HMDB0000954	NaturalProducts	MSI_level2	pos	Dendrobium officinale	195.04, 177.03
M213T290	Linalool-8-aldehyde	213.114	289.5	168.115	3.626	C10H16O2			[M+HCOO]-	C20221	Global and overview maps; Metabolism of terpenoids and polyketides	118014-46-3		mzVault	MSI_level2	neg	Cornus officinalis	213.14, 169.13
M267T290	Formononetin	267.066	290.4	268.074	1.793	C16H12O4	Flavonoids	Isoflavene	[M-H]-	C00858	Chemical structure transformation maps; Biosynthesis of other secondary metabolites; Global and overview maps	485-72-3	HMDB0005808	BioDeepDB	MSI_level1	neg	Pueraria lobata	267.07, 252.04,
M255T293	Daidzein	255.067	293	254.058	8.69409	C15H10O4	Flavonoids	Isoflavonoids	[M+H]+	C10208	Chemical structure transformation maps; Biosynthesis of other secondary metabolites; Global and overview maps	486-66-8	HMDB0003312	BioDeepDB	MSI_level3	pos	Pueraria lobata	195.07, 167.07, 127.04
M560T299_2	Cornuside	560.196	299.3	542.164	3.166	C24H30O14	Terpenoids	Iridoids	[M+NH4]+			131189-57-6		NaturalProducts	MSI_level2	pos	Cornus officinalis	211.10, 153.02, 141.06
M373T299_1	Syringin	373.147	299.3	372.142	4.82871	C17H24O9	Phenylpropanoids	Monolignols	[M+H]+	C01533	Biosynthesis of other secondary metabolites	118-34-3		BioDeepDB	MSI_level3	pos	Dendrobium officinale	211.10, 141.06
M157T310	Menthol	157.159	309.6	156.151	0.105498	C10H20O	Terpenoids	Monoterpenoids	[M+H]+	C00400	Sensory system; Global and overview maps; Metabolism of terpenoids and polyketides	2216-51-5	HMDB0003352	BioDeepDB	MSI_level3	pos	Cistanche deserticola	125.00, 115.96, 106.99
M283T312	5-o-methylgenistein	283.062	311.6	284.068	1.435	C16H12O5	Flavonoids		[M-H]-			4569-98-6		NaturalProducts	MSI_level2	neg	Pueraria lobata	283.16, 268.04
M207T319_1	2,6-di-tert-butylphenol	207.101	319.2	206.167	0.318	C14H22O			[M+H]+			19126-15-9		mzVault	MSI_level2	pos	Cistanche deserticola	207.12
M247T325	Alpha-curcumene	247.171	324.9	202.172	1.43714	C15H22	Terpenoids	Sesquiterpenoids	[M+HCOO]-	C09649		4176-17-4	HMDB0059878	BioDeepDB	MSI_level3	neg	Cornus officinalis	247.06, 232.04, 203.11
M431T326_2	Ononin	431.133	326.2	430.126	1.978	C22H22O9	Flavonoids	Isoflavene	[M+H]+	C10509	Biosynthesis of other secondary metabolites	486-62-4	HMDB0033987	NaturalProducts	MSI_level2	pos	Pueraria lobata	269.04, 268.00
M227T343	6-hydroxydaidzein	227.07	342.9	270.053	0.737306	C15H10O5	Flavonoids	Isoflavonoids	[M-CO2+H]+	C14314	Biosynthesis of other secondary metabolites; Global and overview maps	17817-31-1	HMDB0031715	BioDeepDB	MSI_level3	pos	Pueraria lobata	227.14, 86.10
M285T362	2'-hydroxygenistein	285.077	362.2	286.048	1.252	C15H10O6	Flavonoids	Isoflavones	[M-H]-	C12134	Biosynthesis of other secondary metabolites	1156-78-1	HMDB0034014	BioDeepDB	MSI_level1	neg	Pueraria lobata	165.02
M317T373	Phenol	316.888	372.6	318.147	4.494	C18H22O5	Phenols	Monophenols	[M-H]-			95041-90-0		mzVault	MSI_level2	neg	Dendrobium officinale	116.93
M185T391	Resveratrol	185.09	391.3	228.079	7.49141	C14H12O3	Phenols	Stilbenoids	[M-CO2+H]+	C03582	Chemical structure transformation maps; Biosynthesis of other secondary metabolites; Global and overview maps; Aging	501-36-0	HMDB0003747	BioDeepDB	MSI_level3	pos	Dendrobium officinale	117.98
M299T406	Castanin	299.091	406.1	298.084	0.348	C17H14O5	Flavonoids	Isoflavonoids	[M+H]+	C10199		550-79-8		NaturalProducts	MSI_level2	pos	Cistanche deserticola	299.04
M491T579	Alpha-tocopherol	491.379	579.1	430.381	9.2015	C29H50O2	Phenols	Monophenols	[M+HCO3]-	C02477	Metabolism of cofactors and vitamins; Cell growth and death; Digestive system; Chemical structure transformation maps; Global and overview maps	59-02-9	HMDB0001893	BioDeepDB	MSI_level3	neg	Cornus officinalis	491.48, 445.36, 433.26, 311.27, 235.10, 152.92
M398T595	Beta-sitosterol	398.387	594.8	414.386	10.2449	C29H50O	Steroids	Stigmastane	[M-OH+H]+	C01753	Lipid metabolism; Chemical structure transformation maps; Global and overview maps	83-46-5	HMDB0000852	BioDeepDB	MSI_level3	pos	Pueraria lobata	381.20, 191.11
M476T604	Soyasapogenol b	476.4	604.1	458.376	3.56925	C30H50O3	Terpenoids	Triterpenoids	[M+NH4]+	C08980		595-15-3	HMDB0034648	BioDeepDB	MSI_level3	pos	Pueraria lobata	431.36, 402.50, 371.30, 354.01, 186.52, 174.95, 167.07, 150.12, 133.09, 89.06, 64.04
M537T645	Isoformononetin	537.158	645.2	268.074	6.35415	C16H12O4	Flavonoids	Isoflavonoids	[2M+H]+	C12125	Chemical structure transformation maps; Biosynthesis of other secondary metabolites	486-63-5	HMDB0033994	BioDeepDB	MSI_level3	pos	Pueraria lobata	537.62, 536.62, 299.06
